# Supplementary material for: 5-Amino-3-methyl-1,2-oxazole-4-carbonitrile
Source: Acta Crystallogr Sect E Struct Rep Online. 2012 Jul 25;68(Pt 8):o2530. doi: 10.1107/S1600536812032667 (PMC3414977; doi:10.1107/S1600536812032667)
Supplement: Supplementary file 1 [file e-68-o2530-sup1.cif]

##############################################################################
#                                                                            #
# This CIF contains the data in a paper accepted for publication in          #
# Acta Crystallographica Section E. It conforms to the requirements of       #
# Notes for Authors for Acta Crystallographica Section E, and has been       #
# peer reviewed under the auspices of the IUCr Commission on Journals.       #
#                                                                            #
# Full details of the Crystallographic Information File format               #
# are given in the paper "The Crystallographic Information File (CIF):       #
# a New Standard Archive File for Crystallography" by S. R. Hall, F. H.      #
# Allen and I. D. Brown [Acta Cryst. (1991), A47, 655-685].                  #
#                                                                            #
# The current version of the core CIF dictionary is obtainable from          #
# ftp://ftp.iucr.org/pub/cif_core.dic.                                       #
#                                                                            #
# Software is freely available for graphical display of the structure(s)     #
# in this CIF. For information consult the CIF software page                 #
# http://www.iucr.org/resources/cif/software.                                #
#                                                                            #
# This file may be used for bona fide research purposes within the           #
# scientific community so long as proper attribution is given to the journal # 
# article from which it was obtained.                                        #
#                                                                            #
##############################################################################
data_I
_audit_creation_method     SHELXL97
_chemical_name_systematic
;
5-Amino-3-methyl-1,2-oxazole-4-carbonitrile
;
_chemical_name_common     ?
_chemical_formula_moiety     'C5 H5 N3 O'
_chemical_formula_sum     'C5 H5 N3 O'
_chemical_formula_iupac     'C5 H5 N3 O'
_chemical_formula_weight     123.12
_chemical_melting_point     ?
_symmetry_cell_setting     monoclinic
_symmetry_space_group_name_H-M     'P 21/n'
_symmetry_space_group_name_Hall     '-P 2yn'
loop_
    _symmetry_equiv_pos_as_xyz
    'x, y, z'
    '-x+1/2, y+1/2, -z+1/2'
    '-x, -y, -z'
    'x-1/2, -y-1/2, z-1/2'
_cell_length_a     3.8779(2)
_cell_length_b     18.8518(11)
_cell_length_c     8.2015(4)
_cell_angle_alpha     90.00
_cell_angle_beta     100.780(2)
_cell_angle_gamma     90.00
_cell_volume     588.99(5)
_cell_formula_units_Z     4
_cell_measurement_reflns_used     2187
_cell_measurement_theta_min     2.75
_cell_measurement_theta_max     26.17
_cell_measurement_temperature     296(2)
_exptl_crystal_description     irregular
_exptl_crystal_colour     colourless
_exptl_crystal_size_max     0.56
_exptl_crystal_size_mid     0.26
_exptl_crystal_size_min     0.20
_exptl_crystal_density_diffrn     1.388
_exptl_crystal_density_meas     ?
_exptl_crystal_density_method     'not measured'
_exptl_crystal_F_000     256
_exptl_absorpt_coefficient_mu     0.103
_exptl_absorpt_correction_type     multi-scan
_exptl_absorpt_process_details     '(SADABS; Bruker, 2008)'
_exptl_absorpt_correction_T_min     0.674
_exptl_absorpt_correction_T_max     0.745
_exptl_special_details     ?
_diffrn_ambient_temperature     296(2)
_diffrn_radiation_type     MoK\a
_diffrn_radiation_wavelength     0.71073
_diffrn_radiation_source     'fine-focus sealed tube'
_diffrn_radiation_monochromator     graphite
_diffrn_measurement_device_type     'Bruker APEXII CCD'
_diffrn_measurement_method     '\f and \w'
_diffrn_detector_area_resol_mean     ?
_diffrn_reflns_number     5275
_diffrn_reflns_av_R_equivalents     0.0200
_diffrn_reflns_av_sigmaI/netI     0.0172
_diffrn_reflns_theta_min     3.33
_diffrn_reflns_theta_max     27.00
_diffrn_reflns_theta_full     27.00
_diffrn_measured_fraction_theta_max     0.998
_diffrn_measured_fraction_theta_full     0.998
_diffrn_reflns_limit_h_min     -4
_diffrn_reflns_limit_h_max     4
_diffrn_reflns_limit_k_min     -24
_diffrn_reflns_limit_k_max     23
_diffrn_reflns_limit_l_min     -10
_diffrn_reflns_limit_l_max     10
_diffrn_standards_number     0
_diffrn_standards_interval_count     0
_diffrn_standards_interval_time     0
_diffrn_standards_decay_%     .
_refine_special_details
;
Refinement of <i>F</i>^2^ against ALL reflections. The weighted <i>R</i>-factor
<i>wR</i> and goodness of fit <i>S</i> are based on <i>F</i>^2^, conventional
<i>R</i>-factors <i>R</i> are based on <i>F</i>, with <i>F</i> set to zero for
negative <i>F</i>^2^. The threshold expression of <i>F</i>^2^ >
2\s(<i>F</i>^2^) is used only for calculating <i>R</i>-factors(gt) <i>etc</i>.
and is not relevant to the choice of reflections for refinement.
<i>R</i>-factors based on <i>F</i>^2^ are statistically about twice as large
as those based on <i>F</i>, and <i>R</i>-factors based on ALL data will be
even larger.
;
_reflns_number_total     1277
_reflns_number_gt     1072
_reflns_threshold_expression     I>2\s(I)
_refine_ls_structure_factor_coef     Fsqd
_refine_ls_matrix_type     full
_refine_ls_R_factor_all     0.0430
_refine_ls_R_factor_gt     0.0353
_refine_ls_wR_factor_gt     0.0992
_refine_ls_wR_factor_ref     0.1073
_refine_ls_goodness_of_fit_ref     1.065
_refine_ls_restrained_S_all     1.065
_refine_ls_number_reflns     1277
_refine_ls_number_parameters     91
_refine_ls_number_restraints     0
_refine_ls_hydrogen_treatment     mixed
_refine_ls_weighting_scheme     calc
_refine_ls_weighting_details
       'calc w = 1/[\s^2^(Fo^2^)+(0.0631P)^2^+0.0596P] where P=(Fo^2^+2Fc^2^)/3'
_atom_sites_solution_hydrogens     geom
_atom_sites_solution_primary     direct
_atom_sites_solution_secondary     difmap
_refine_ls_shift/su_max     0.001
_refine_ls_shift/su_mean     0.000
_refine_diff_density_max     0.188
_refine_diff_density_min     -0.160
_refine_ls_extinction_method     none
_refine_ls_extinction_coef     ?
loop_
    _atom_type_symbol
    _atom_type_description
    _atom_type_scat_dispersion_real
    _atom_type_scat_dispersion_imag
    _atom_type_scat_source
    'C' 'C' 0.0033 0.0016
                         'International Tables Vol C Tables 4.2.6.8 and 6.1.1.4'
    'H' 'H' 0.0000 0.0000
                         'International Tables Vol C Tables 4.2.6.8 and 6.1.1.4'
    'N' 'N' 0.0061 0.0033
                         'International Tables Vol C Tables 4.2.6.8 and 6.1.1.4'
    'O' 'O' 0.0106 0.0060
                         'International Tables Vol C Tables 4.2.6.8 and 6.1.1.4'
_computing_data_collection     'APEX2 (Bruker, 2007)'
_computing_cell_refinement     'SAINT (Bruker, 2007)'
_computing_data_reduction     'SAINT (Bruker, 2007)'
_computing_structure_solution     'SHELXS97 (Sheldrick, 2008)'
_computing_structure_refinement     'SHELXL97 (Sheldrick, 2008)'
_computing_molecular_graphics     'XPW (Siemens, 1996)'
_computing_publication_material
;
SHELXTL (Sheldrick, 2008) and enCIFer (Allen <i>et al.</i>,
2004)
;
loop_
    _atom_site_type_symbol
    _atom_site_label
    _atom_site_fract_x
    _atom_site_fract_y
    _atom_site_fract_z
    _atom_site_U_iso_or_equiv
    _atom_site_adp_type
    _atom_site_calc_flag
    _atom_site_refinement_flags
    _atom_site_occupancy
    _atom_site_symmetry_multiplicity
    _atom_site_disorder_assembly
    _atom_site_disorder_group
    O O1 0.8940(2) 0.77984(4) 0.37710(11) 0.0430(3) Uani d . 1 1 . .
    C C2 0.8212(3) 0.89315(6) 0.30725(13) 0.0343(3) Uani d . 1 1 . .
    N N1 0.9900(3) 0.78822(6) 0.21727(13) 0.0454(3) Uani d . 1 1 . .
    N N2 0.6888(4) 0.84546(6) 0.57048(14) 0.0463(3) Uani d . 1 1 . .
    N N3 0.6449(4) 1.02356(6) 0.30830(16) 0.0577(4) Uani d . 1 1 . .
    C C4 0.7269(3) 0.96534(6) 0.30883(14) 0.0384(3) Uani d . 1 1 . .
    C C3 0.9420(3) 0.85487(7) 0.17972(14) 0.0381(3) Uani d . 1 1 . .
    C C5 1.0051(4) 0.88260(8) 0.01801(16) 0.0518(4) Uani d . 1 1 . .
    H H5A 1.1058 0.8459 -0.0394 0.078 Uiso calc R 1 1 . .
    H H5B 1.1637 0.9221 0.0372 0.078 Uiso calc R 1 1 . .
    H H5C 0.7866 0.8977 -0.0482 0.078 Uiso calc R 1 1 . .
    C C1 0.7919(3) 0.84280(6) 0.42663(14) 0.0347(3) Uani d . 1 1 . .
    H H2A 0.647(4) 0.8074(10) 0.617(2) 0.063(5) Uiso d . 1 1 . .
    H H2B 0.610(4) 0.8842(10) 0.608(2) 0.061(5) Uiso d . 1 1 . .
loop_
    _atom_site_aniso_label
    _atom_site_aniso_U_11
    _atom_site_aniso_U_22
    _atom_site_aniso_U_33
    _atom_site_aniso_U_12
    _atom_site_aniso_U_13
    _atom_site_aniso_U_23
    O1 0.0636(6) 0.0243(4) 0.0437(5) 0.0043(4) 0.0167(4) -0.0011(3)
    C2 0.0426(6) 0.0264(6) 0.0346(6) 0.0016(4) 0.0092(5) -0.0006(4)
    N1 0.0611(7) 0.0367(6) 0.0413(6) 0.0057(5) 0.0168(5) -0.0060(4)
    N2 0.0752(8) 0.0257(6) 0.0434(6) 0.0018(5) 0.0256(6) 0.0023(4)
    N3 0.0844(10) 0.0318(6) 0.0616(8) 0.0114(6) 0.0260(7) 0.0054(5)
    C4 0.0504(7) 0.0306(7) 0.0367(6) 0.0018(5) 0.0145(5) 0.0021(4)
    C3 0.0420(6) 0.0358(6) 0.0369(6) 0.0029(5) 0.0083(5) -0.0038(5)
    C5 0.0622(8) 0.0581(9) 0.0384(7) 0.0072(7) 0.0180(6) 0.0027(6)
    C1 0.0440(6) 0.0237(6) 0.0369(6) -0.0003(4) 0.0090(5) -0.0026(4)
_geom_special_details
;
All s.u.'s (except the s.u. in the dihedral angle between two l.s. planes) are
estimated using the full covariance matrix. The cell s.u.'s are taken into
account individually in the estimation of s.u.'s in distances, angles and
torsion angles; correlations between s.u.'s in cell parameters are only used
when they are defined by crystal symmetry. An approximate (isotropic)
treatment of cell s.u.'s is used for estimating s.u.'s involving l.s. planes.
;
loop_
    _geom_bond_atom_site_label_1
    _geom_bond_atom_site_label_2
    _geom_bond_site_symmetry_2
    _geom_bond_distance
    _geom_bond_publ_flag
    O1 C1 . 1.3383(13) ?
    O1 N1 . 1.4367(13) ?
    C2 C1 . 1.3836(16) ?
    C2 C4 . 1.4098(16) ?
    C2 C3 . 1.4204(16) ?
    N1 C3 . 1.2988(16) ?
    N2 C1 . 1.3154(16) ?
    N2 H2A . 0.842(19) ?
    N2 H2B . 0.870(18) ?
    N3 C4 . 1.1424(16) ?
    C3 C5 . 1.4877(17) ?
    C5 H5A . 0.9600 ?
    C5 H5B . 0.9600 ?
    C5 H5C . 0.9600 ?
loop_
    _geom_angle_atom_site_label_1
    _geom_angle_atom_site_label_2
    _geom_angle_atom_site_label_3
    _geom_angle_site_symmetry_1
    _geom_angle_site_symmetry_3
    _geom_angle
    _geom_angle_publ_flag
    C1 O1 N1 . . 108.74(8) ?
    C1 C2 C4 . . 126.86(10) ?
    C1 C2 C3 . . 104.75(10) ?
    C4 C2 C3 . . 128.25(11) ?
    C3 N1 O1 . . 105.83(9) ?
    C1 N2 H2A . . 119.3(12) ?
    C1 N2 H2B . . 122.4(11) ?
    H2A N2 H2B . . 116.3(16) ?
    N3 C4 C2 . . 178.79(15) ?
    N1 C3 C2 . . 111.67(11) ?
    N1 C3 C5 . . 120.74(11) ?
    C2 C3 C5 . . 127.57(12) ?
    C3 C5 H5A . . 109.5 ?
    C3 C5 H5B . . 109.5 ?
    H5A C5 H5B . . 109.5 ?
    C3 C5 H5C . . 109.5 ?
    H5A C5 H5C . . 109.5 ?
    H5B C5 H5C . . 109.5 ?
    N2 C1 O1 . . 117.57(10) ?
    N2 C1 C2 . . 133.44(11) ?
    O1 C1 C2 . . 109.00(10) ?
loop_
    _geom_torsion_atom_site_label_1
    _geom_torsion_atom_site_label_2
    _geom_torsion_atom_site_label_3
    _geom_torsion_atom_site_label_4
    _geom_torsion_site_symmetry_1
    _geom_torsion_site_symmetry_2
    _geom_torsion_site_symmetry_3
    _geom_torsion_site_symmetry_4
    _geom_torsion
    _geom_torsion_publ_flag
    C1 O1 N1 C3 . . . . 0.14(14) ?
    O1 N1 C3 C2 . . . . 0.70(14) ?
    O1 N1 C3 C5 . . . . -178.01(10) ?
    C1 C2 C3 N1 . . . . -1.26(14) ?
    C4 C2 C3 N1 . . . . -177.17(12) ?
    C1 C2 C3 C5 . . . . 177.35(12) ?
    C4 C2 C3 C5 . . . . 1.4(2) ?
    N1 O1 C1 N2 . . . . 179.10(11) ?
    N1 O1 C1 C2 . . . . -0.94(13) ?
    C4 C2 C1 N2 . . . . -2.8(2) ?
    C3 C2 C1 N2 . . . . -178.75(15) ?
    C4 C2 C1 O1 . . . . 177.29(12) ?
    C3 C2 C1 O1 . . . . 1.31(13) ?
loop_
    _geom_hbond_atom_site_label_D
    _geom_hbond_atom_site_label_H
    _geom_hbond_atom_site_label_A
    _geom_hbond_site_symmetry_A
    _geom_hbond_distance_DH
    _geom_hbond_distance_HA
    _geom_hbond_distance_DA
    _geom_hbond_angle_DHA
    N2 H2A N1 4_576 0.842(19) 2.118(19) 2.9567(16) 174.2(16)
    N2 H2B N3 3_676 0.870(18) 2.174(18) 3.0402(17) 173.8(15)
_iucr_refine_instructions_details
;
TITL POURAYOUBI1210_0m in P2(1)/n
CELL  0.71073   3.8779  18.8518   8.2015   90.000  100.780   90.000
ZERR     4.00   0.0002   0.0011   0.0004    0.000    0.002    0.000
LATT   1
SYMM  1/2 - X, 1/2 + Y, 1/2 - Z
SFAC  C    H    N    O
UNIT  20   20   12   4
MERG   2
OMIT    -4.00  54.00
FMAP   2
PLAN   20
EQIV   $3      x-1/2,-y+1/2+1,+z+1/2
EQIV   $4      -x+1,-y+2,-z+1
HTAB   N2  N1_$3
HTAB   N2  N3_$4
ACTA
BOND   $H
CONF
L.S.   8
TEMP    23.00
WGHT    0.063100    0.059600
FVAR       0.36637
O1    4    0.893990    0.779835    0.377097    11.00000    0.06362    0.02425 =
         0.04368   -0.00107    0.01668    0.00432
C2    1    0.821224    0.893155    0.307251    11.00000    0.04257    0.02642 =
         0.03455   -0.00058    0.00923    0.00157
N1    3    0.989963    0.788220    0.217272    11.00000    0.06111    0.03673 =
         0.04132   -0.00597    0.01684    0.00573
N2    3    0.688840    0.845457    0.570478    11.00000    0.07521    0.02573 =
         0.04345    0.00233    0.02563    0.00183
N3    3    0.644937    1.023560    0.308298    11.00000    0.08437    0.03177 =
         0.06163    0.00539    0.02600    0.01144
C4    1    0.726863    0.965339    0.308831    11.00000    0.05038    0.03065 =
         0.03672    0.00210    0.01448    0.00177
C3    1    0.942028    0.854871    0.179720    11.00000    0.04201    0.03578 =
         0.03688   -0.00382    0.00831    0.00290
C5    1    1.005103    0.882598    0.018010    11.00000    0.06219    0.05813 =
         0.03837    0.00273    0.01805    0.00722
AFIX 137
H5A   2    1.105768    0.845881   -0.039360    11.00000   -1.50000
H5B   2    1.163650    0.922116    0.037225    11.00000   -1.50000
H5C   2    0.786591    0.897689   -0.048183    11.00000   -1.50000
AFIX   0
C1    1    0.791858    0.842801    0.426632    11.00000    0.04396    0.02369 =
         0.03690   -0.00260    0.00902   -0.00030
H2A   2    0.646656    0.807419    0.616852    11.00000    0.06271
H2B   2    0.609596    0.884163    0.607933    11.00000    0.06071
HKLF    4  1.0  1.00  0.00  0.00  0.00  1.00  0.00  0.00  0.00  1.00
REM  POURAYOUBI1210_0m in P2(1)/n
REM R1 =  0.0353 for   1072 Fo > 4sig(Fo)  and  0.0430 for all   1277 data
REM     91 parameters refined using      0 restraints
END
WGHT      0.0615      0.0601
REM Highest difference peak  0.188,  deepest hole -0.160,  1-sigma level  0.035
Q1    1   0.8487  0.8785  0.2259  11.00000  0.05    0.19
Q2    1   0.8669  0.8778  0.3833  11.00000  0.05    0.14
;
data_global
_journal_date_recd_electronic     2012-07-12
_journal_date_accepted     2012-07-18
_journal_name_full     'Acta Crystallographica, Section E'
_journal_year     2012
_journal_volume     68
_journal_issue      8
_journal_page_first     o2530
_journal_page_last     o2530
_journal_paper_category     QO
_journal_paper_doi     10.1107/S1600536812032667
_journal_coeditor_code     GK2513
_publ_contact_author_name     'Samad Shoghpour'
_publ_contact_author_address
;
Department of Chemistry
Ferdowsi University of Mashhad
Mashhad 91779
Iran
;
_publ_contact_author_email     s.shoghpour@gmail.com
_publ_contact_author_fax     '(+98)-511-8795457'
_publ_contact_author_phone     '(+98)-511-8795457'
_publ_section_title
;
5-Amino-3-methyl-1,2-oxazole-4-carbonitrile
;
loop_
    _publ_author_name
    _publ_author_address
    'Shoghpour, Samad'
;
Department of Chemistry
Ferdowsi University of Mashhad
Mashhad 91779
Iran
;
    'Keykha, Amir'
;
Department of Chemistry
Ferdowsi University of Mashhad
Mashhad 91779
Iran
;
    'Amiri Rudbari, Hadi'
;
Dipartimento di Chimica Inorganica
Vill. S. Agata
Salita Sperone 31
Universit\`a di Messina
98166 Messina
Italy
;
    'Rahimizadeh, Mohammad'
;
Department of Chemistry
Ferdowsi University of Mashhad
Mashhad 91779
Iran
;
    'Bakavoli, Mehdi'
;
Department of Chemistry
Ferdowsi University of Mashhad
Mashhad 91779
Iran
;
    'Pourayoubi, Mehrdad'
;
Department of Chemistry
Ferdowsi University of Mashhad
Mashhad 91779
Iran
;
    'Nicol\`o, Francesco'
;
Dipartimento di Chimica Inorganica
Vill. S. Agata
Salita Sperone 31
Universit\`a di Messina
98166 Messina
Italy
;
