# Supplementary material for: 5-Amino-3-methyl-1,2-oxazole-4-carbonitrile
Source: Acta Crystallogr Sect E Struct Rep Online. 2012 Jul 25;68(Pt 8):o2530. doi: 10.1107/S1600536812032667 (PMC3414977; doi:10.1107/S1600536812032667)
Supplement: Supplementary file 2 [file e-68-o2530-Isup2.hkl]

#
# h,k,l, Fc-squared, Fo-squared, sigma(Fo-squared) and status flag
#
data_I
_shelx_title ' POURAYOUBI1210_0m in P2(1)/n'
_shelx_refln_list_code          4
_shelx_F_calc_maximum       89.43
_exptl_crystal_F_000       256.00
_reflns_d_resolution_high  0.7828
 
loop_
 _symmetry_equiv_pos_as_xyz
 'x, y, z'
 '-x+1/2, y+1/2, -z+1/2'
 '-x, -y, -z'
 'x-1/2, -y-1/2, z-1/2'
 
_cell_length_a     3.8779
_cell_length_b    18.8518
_cell_length_c     8.2015
_cell_angle_alpha  90.000
_cell_angle_beta  100.780
_cell_angle_gamma  90.000
 
_shelx_F_squared_multiplier     1.000
 
loop_
 _refln_index_h
 _refln_index_k
 _refln_index_l
 _refln_F_squared_calc
 _refln_F_squared_meas
 _refln_F_squared_sigma
 _refln_observed_status
   2   0   0       14.79       16.49      0.87 o
   4   0   0       10.39       10.30      1.03 o
   1   1   0      439.69      423.97      3.55 o
   2   1   0      344.08      381.23      3.95 o
   3   1   0       36.22       36.76      1.01 o
   4   1   0        1.85        2.25      0.47 o
   1   2   0     3861.85     3648.59     29.73 o
   2   2   0      329.70      315.59      3.78 o
   3   2   0        2.36        2.06      0.39 o
   4   2   0        0.12        0.13      0.40 o
   1   3   0     3245.37     3220.13     31.96 o
   2   3   0       10.48        5.61      0.43 o
   3   3   0        0.06       -0.33      0.21 o
   4   3   0        5.62        5.75      0.58 o
   0   4   0      725.73      653.73      5.98 o
   1   4   0      714.35      703.19      7.57 o
   2   4   0       10.64        9.24      0.37 o
   3   4   0       43.75       45.36      1.12 o
   4   4   0        5.17        5.10      0.56 o
   1   5   0        0.54       -0.16      0.18 o
   2   5   0       50.02       42.52      0.90 o
   3   5   0       38.61       35.39      0.96 o
   4   5   0        0.03       -0.05      0.40 o
   0   6   0      984.81      979.49      8.51 o
   1   6   0       80.53       91.31      1.07 o
   2   6   0       97.41      101.37      1.82 o
   3   6   0        0.73        0.97      0.46 o
   4   6   0        2.58        2.77      0.51 o
   1   7   0      370.03      380.51      3.90 o
   2   7   0       17.47       17.44      0.79 o
   3   7   0        8.57        8.32      0.39 o
   4   7   0        6.94        7.18      0.80 o
   0   8   0      599.97      712.49      6.90 o
   1   8   0       33.06       40.39      0.81 o
   2   8   0        9.96        9.88      0.60 o
   3   8   0       81.60       79.50      1.25 o
   4   8   0        0.04       -0.02      0.46 o
   1   9   0      751.87      781.48      8.61 o
   2   9   0       23.33       22.90      0.85 o
   3   9   0        0.39        0.44      0.46 o
   4   9   0        6.01        5.76      0.64 o
   0  10   0       36.41       44.15      0.95 o
   1  10   0       36.23       40.00      1.29 o
   2  10   0      139.60      141.01      2.45 o
   3  10   0        6.37        6.74      0.48 o
   4  10   0        1.99        1.59      0.51 o
   1  11   0      271.78      292.85      3.59 o
   2  11   0      101.42       96.56      1.93 o
   3  11   0       24.70       27.47      0.96 o
   4  11   0        2.40        2.46      0.60 o
   0  12   0      392.42      420.79      5.64 o
   1  12   0      193.40      202.86      2.35 o
   2  12   0       89.65       90.95      2.87 o
   3  12   0       40.51       38.62      1.29 o
   4  12   0        3.30        3.90      0.61 o
   1  13   0       18.00       17.96      0.56 o
   2  13   0        0.50        0.56      0.44 o
   3  13   0        3.33        2.96      0.59 o
   4  13   0       14.99       15.77      0.95 o
   0  14   0       70.29       83.66      1.62 o
   1  14   0       97.51       92.52      1.36 o
   2  14   0      124.07      119.50      3.04 o
   3  14   0        3.60        2.87      0.58 o
   1  15   0       10.88       13.58      0.67 o
   2  15   0       64.95       61.67      1.63 o
   3  15   0        8.42        9.07      0.83 o
   0  16   0     1092.66     1007.92     12.94 o
   1  16   0       52.87       51.47      1.15 o
   2  16   0       52.78       52.28      1.68 o
   3  16   0        4.82        4.78      0.72 o
   1  17   0        1.05        0.40      0.33 o
   2  17   0       18.23       16.63      0.82 o
   3  17   0       20.96       23.18      1.27 o
   0  18   0       48.17       49.62      1.71 o
   1  18   0      210.50      198.98      3.54 o
   2  18   0        0.55        0.62      0.39 o
   3  18   0        1.02        0.45      0.58 o
   1  19   0       76.13       75.68      1.55 o
   2  19   0       19.09       19.73      0.90 o
   0  20   0        1.10        0.02      0.57 o
   1  20   0       24.20       25.05      1.34 o
   2  20   0        5.81        8.01      1.10 o
   1  21   0        5.87        6.18      0.77 o
   2  21   0        0.20       -0.35      0.56 o
   0  22   0       99.28      103.73      3.03 o
   1  22   0        1.45        2.02      0.64 o
   1  23   0       11.17       12.90      1.08 o
   0  24   0       18.23       19.45      2.24 o
  -3   0   1        2.37        2.47      0.53 o
  -1   0   1     1017.92     1069.16      9.42 o
   1   0   1     5794.30     5486.26     58.81 o
   3   0   1       79.65       76.14      2.91 o
  -4   1   1        0.19        0.05      0.38 o
  -3   1   1        0.12        0.53      0.23 o
  -2   1   1      292.46      299.71      2.49 o
  -1   1   1      214.16      226.00      1.63 o
   1   1   1     7997.75     7291.02     55.27 o
   2   1   1      409.62      399.87      4.73 o
   3   1   1        4.91        4.87      0.50 o
   4   1   1        1.60        1.87      0.47 o
  -4   2   1       15.04       14.24      0.77 o
  -3   2   1       12.46       13.80      0.97 o
  -2   2   1        8.54        8.74      0.27 o
  -1   2   1       50.63       51.47      0.57 o
   0   2   1     2946.51     2770.76     33.06 o
   1   2   1      737.41      744.73      5.75 o
   2   2   1       32.96       25.62      0.75 o
   3   2   1       87.25       84.46      1.57 o
   4   2   1        0.07       -0.25      0.39 o
  -4   3   1        6.76        6.67      0.58 o
  -3   3   1        0.21        0.19      0.23 o
  -2   3   1      104.33      104.18      1.15 o
  -1   3   1      121.23      118.89      1.13 o
   0   3   1      263.84      237.63      1.76 o
   1   3   1       21.00       18.81      0.53 o
   2   3   1     1568.67     1530.58     16.65 o
   3   3   1       85.21       82.90      1.87 o
   4   3   1        0.04       -0.07      0.41 o
  -4   4   1        0.01        0.05      0.37 o
  -3   4   1       23.62       24.93      0.71 o
  -2   4   1      307.96      310.38      3.93 o
  -1   4   1     1581.02     1515.19     15.53 o
   0   4   1      696.08      706.97      4.79 o
   1   4   1      112.36      113.46      1.41 o
   2   4   1      254.70      250.59      3.17 o
   3   4   1       16.20       15.54      0.74 o
   4   4   1        0.75        0.73      0.65 o
  -4   5   1       15.19       15.75      0.86 o
  -3   5   1       20.23       23.06      0.99 o
  -2   5   1        2.15        2.39      0.25 o
  -1   5   1      336.65      354.42      3.05 o
   0   5   1     1421.09     1404.73     10.61 o
   1   5   1      295.31      291.65      2.57 o
   2   5   1       39.48       42.05      1.08 o
   3   5   1       45.63       45.27      1.12 o
   4   5   1        6.63        6.60      0.64 o
  -4   6   1        0.32        0.41      0.42 o
  -3   6   1       14.45       12.87      0.49 o
  -2   6   1       18.94       19.43      0.57 o
  -1   6   1       66.90       74.18      1.43 o
   0   6   1      157.69      130.13      1.26 o
   1   6   1      117.97      115.24      1.51 o
   2   6   1      134.81      124.69      3.02 o
   3   6   1        2.54        2.46      0.46 o
   4   6   1       17.82       15.21      0.86 o
  -4   7   1        2.35        1.41      0.46 o
  -3   7   1       48.70       46.24      1.13 o
  -2   7   1      344.91      344.77      4.82 o
  -1   7   1       36.81       38.08      0.68 o
   0   7   1       19.37       20.95      0.31 o
   1   7   1       52.91       43.25      0.97 o
   2   7   1       91.34       96.02      1.81 o
   3   7   1        3.81        4.64      0.50 o
   4   7   1        1.90        2.13      0.52 o
  -4   8   1       19.74       19.22      0.92 o
  -3   8   1        1.14        0.72      0.43 o
  -2   8   1        9.41        9.75      0.60 o
  -1   8   1        0.33        0.07      0.18 o
   0   8   1      907.23      961.15      6.89 o
   1   8   1      269.16      308.49      4.20 o
   2   8   1      188.47      191.18      3.05 o
   3   8   1       28.51       27.52      0.91 o
   4   8   1        1.62        1.14      0.49 o
  -4   9   1       27.59       26.75      1.16 o
  -3   9   1       10.89        9.85      0.51 o
  -2   9   1      110.13      118.97      2.11 o
  -1   9   1        2.87        4.26      0.28 o
   0   9   1      106.35      103.02      1.01 o
   1   9   1      128.15      141.26      1.95 o
   2   9   1        6.27        6.86      0.57 o
   3   9   1       36.25       38.34      1.09 o
   4   9   1        6.34        5.46      0.65 o
  -4  10   1        2.19        2.58      0.53 o
  -3  10   1        6.79        7.12      0.47 o
  -2  10   1       11.84       10.93      0.66 o
  -1  10   1       21.25       28.30      0.60 o
   0  10   1      396.51      453.33      3.85 o
   1  10   1        2.28        3.23      0.35 o
   2  10   1       73.66       75.57      1.65 o
   3  10   1        5.28        6.56      0.60 o
   4  10   1        3.89        3.83      0.61 o
  -4  11   1        8.80        8.46      0.71 o
  -3  11   1       19.27       18.88      0.78 o
  -2  11   1        0.26        0.53      0.41 o
  -1  11   1      543.90      558.13      5.62 o
   0  11   1       78.74       68.17      0.84 o
   1  11   1       11.10       13.47      0.60 o
   2  11   1       83.70       86.42      1.83 o
   3  11   1       11.23       11.77      0.74 o
   4  11   1       16.67       18.69      1.02 o
  -4  12   1        1.08        1.21      0.68 o
  -3  12   1        6.60        6.00      0.53 o
  -2  12   1       98.63       94.80      1.91 o
  -1  12   1       75.88       77.73      1.15 o
   0  12   1      160.29      158.44      1.60 o
   1  12   1      134.81      145.72      2.05 o
   2  12   1       50.60       45.59      1.61 o
   3  12   1        3.06        4.32      0.70 o
   4  12   1        1.75        2.04      0.55 o
  -4  13   1        2.59        1.86      0.61 o
  -3  13   1       20.49       21.19      1.06 o
  -2  13   1       34.50       30.08      1.07 o
  -1  13   1       59.50       70.56      1.10 o
   0  13   1      229.32      225.82      2.36 o
   1  13   1       71.06       73.70      1.30 o
   2  13   1       59.13       59.69      1.53 o
   3  13   1       53.58       55.62      2.10 o
  -4  14   1        0.46       -0.51      0.71 o
  -3  14   1       52.96       53.52      1.55 o
  -2  14   1       13.93       13.29      0.81 o
  -1  14   1       19.58       18.87      1.05 o
   0  14   1        5.59        7.20      0.37 o
   1  14   1       90.21       79.49      1.39 o
   2  14   1        3.80        3.34      0.56 o
   3  14   1       43.83       43.36      1.46 o
  -3  15   1        4.19        4.94      0.78 o
  -2  15   1        9.33       10.53      1.11 o
  -1  15   1       40.92       36.49      0.82 o
   0  15   1      204.10      210.24      2.29 o
   1  15   1      471.68      447.04      5.37 o
   2  15   1       22.74       19.90      1.05 o
   3  15   1        0.57        0.65      0.59 o
  -3  16   1        1.91        3.48      0.63 o
  -2  16   1       97.46       96.22      1.76 o
  -1  16   1      224.07      212.06      2.56 o
   0  16   1       19.84       18.23      0.60 o
   1  16   1       64.44       58.60      1.24 o
   2  16   1       27.13       27.27      1.23 o
   3  16   1        0.43        0.99      0.59 o
  -3  17   1        4.03        4.32      0.69 o
  -2  17   1       15.15       17.88      0.82 o
  -1  17   1       36.84       37.77      1.05 o
   0  17   1       61.14       55.22      0.96 o
   1  17   1      276.57      279.69      3.68 o
   2  17   1        5.48        4.42      0.52 o
   3  17   1        4.45        4.27      0.74 o
  -3  18   1        5.26        6.06      0.80 o
  -2  18   1        4.30        5.09      0.57 o
  -1  18   1       16.68       18.88      0.83 o
   0  18   1      162.20      150.99      2.15 o
   1  18   1       10.79       11.57      0.66 o
   2  18   1        0.35        0.55      0.37 o
   3  18   1       11.07       13.98      1.69 o
  -3  19   1       21.69       22.21      1.18 o
  -2  19   1       11.34       10.60      0.86 o
  -1  19   1        3.83        4.15      0.51 o
   0  19   1       52.09       54.40      1.71 o
   1  19   1        3.69        5.65      0.52 o
   2  19   1      113.40      110.52      4.24 o
  -2  20   1        0.97        0.27      0.43 o
  -1  20   1       20.81       20.33      0.91 o
   0  20   1       10.71       12.43      0.74 o
   1  20   1        1.28        2.50      0.62 o
   2  20   1       17.14       16.85      1.16 o
  -2  21   1        5.61        5.21      0.63 o
  -1  21   1        2.09        2.25      0.51 o
   0  21   1       13.28       13.89      0.81 o
   1  21   1       48.02       47.52      1.66 o
   2  21   1        0.00       -0.45      0.58 o
  -2  22   1        1.81        2.12      0.70 o
  -1  22   1        0.23        0.07      0.41 o
   0  22   1        9.06       11.74      0.77 o
   1  22   1       21.45       21.75      1.41 o
  -1  23   1        8.69        8.33      0.98 o
   0  23   1       10.79       13.03      1.08 o
   1  23   1        2.60        1.81      0.66 o
  -4   0   2       21.15       20.50      1.18 o
  -2   0   2      145.90      143.19      1.84 o
   0   0   2      542.68      574.81      4.66 o
   2   0   2      215.67      194.46      3.69 o
   4   0   2       16.11       11.37      1.10 o
  -4   1   2        1.66        2.15      0.44 o
  -3   1   2       22.13       21.65      0.74 o
  -2   1   2        0.80        0.19      0.13 o
  -1   1   2     1063.30     1067.51      8.15 o
   0   1   2       36.58       36.46      0.29 o
   1   1   2      212.62      221.49      1.59 o
   2   1   2      246.64      240.76      4.14 o
   3   1   2       13.50       12.12      0.71 o
   4   1   2        6.55        6.55      0.65 o
  -4   2   2        9.95        8.77      0.61 o
  -3   2   2       84.15       89.18      1.28 o
  -2   2   2        1.11        1.42      0.15 o
  -1   2   2       12.79       16.08      0.27 o
   0   2   2      268.28      258.97      1.72 o
   1   2   2       36.54       26.86      0.41 o
   2   2   2      878.11      866.65      8.65 o
   3   2   2      165.33      154.74      2.39 o
   4   2   2        0.28       -0.41      0.45 o
  -4   3   2        4.35        4.69      0.50 o
  -3   3   2        6.00        6.22      0.38 o
  -2   3   2        0.02        0.14      0.14 o
  -1   3   2     1140.51     1169.27      9.52 o
   0   3   2      185.82      154.78      1.55 o
   1   3   2       58.44       67.06      0.72 o
   2   3   2      173.62      172.90      1.83 o
   3   3   2        9.99       10.00      0.68 o
   4   3   2        7.00        7.04      0.69 o
  -4   4   2       10.56       10.91      0.69 o
  -3   4   2        0.28        0.00      0.21 o
  -2   4   2       26.17       24.14      0.45 o
  -1   4   2      150.01      164.71      1.40 o
   0   4   2     1888.13     1835.10     13.11 o
   1   4   2      297.58      281.52      2.95 o
   2   4   2        4.46        3.95      0.30 o
   3   4   2       89.17       85.92      1.89 o
   4   4   2       62.49       60.76      1.52 o
  -4   5   2        1.36        1.67      0.44 o
  -3   5   2       58.98       56.39      0.97 o
  -2   5   2        0.00        0.01      0.18 o
  -1   5   2        3.54        3.59      0.18 o
   0   5   2      558.05      536.82      4.82 o
   1   5   2      354.41      350.41      3.64 o
   2   5   2       33.66       33.86      0.68 o
   3   5   2      134.12      135.16      1.87 o
   4   5   2        0.31        0.10      0.58 o
  -4   6   2        7.15        8.16      0.61 o
  -3   6   2       10.85        9.62      0.47 o
  -2   6   2      265.09      278.48      2.76 o
  -1   6   2      178.96      166.58      1.68 o
   0   6   2       19.58       21.50      0.34 o
   1   6   2       99.92      110.10      1.40 o
   2   6   2        5.33        5.49      0.34 o
   3   6   2       34.41       34.17      0.84 o
   4   6   2        5.57        5.87      0.67 o
  -4   7   2       34.77       33.19      2.03 o
  -3   7   2       16.24       16.81      0.57 o
  -2   7   2        0.36        0.21      0.28 o
  -1   7   2        0.05        0.03      0.17 o
   0   7   2      165.32      173.91      1.63 o
   1   7   2      353.55      339.13      3.99 o
   2   7   2        0.41        0.76      0.32 o
   3   7   2       64.22       68.85      1.48 o
   4   7   2        0.19        0.57      0.48 o
  -4   8   2        0.29        0.34      0.48 o
  -3   8   2        0.00        0.17      0.27 o
  -2   8   2       42.24       40.01      0.78 o
  -1   8   2      446.04      476.98      4.87 o
   0   8   2        4.30        3.33      0.22 o
   1   8   2       52.62       56.25      1.22 o
   2   8   2       27.03       25.96      0.93 o
   3   8   2        1.95        1.77      0.58 o
   4   8   2       11.65       11.18      0.83 o
  -4   9   2       18.78       18.67      1.06 o
  -3   9   2       84.47       83.50      1.41 o
  -2   9   2        1.14        0.16      0.42 o
  -1   9   2      164.17      155.14      1.89 o
   0   9   2      102.16      101.96      1.20 o
   1   9   2      136.53      140.43      2.31 o
   2   9   2       54.76       58.53      1.42 o
   3   9   2        4.56        5.91      0.58 o
   4   9   2        0.00        0.17      0.48 o
  -4  10   2        7.27        7.83      0.79 o
  -3  10   2       47.76       45.04      1.06 o
  -2  10   2       71.19       75.65      1.55 o
  -1  10   2      147.02      157.68      1.69 o
   0  10   2      164.50      191.65      2.00 o
   1  10   2        1.09       -0.37      0.29 o
   2  10   2        1.56        1.64      0.43 o
   3  10   2        0.59        1.23      0.45 o
   4  10   2        2.89        2.96      0.60 o
  -4  11   2        9.56       11.21      0.98 o
  -3  11   2       13.56       13.28      0.67 o
  -2  11   2        0.51        1.81      0.39 o
  -1  11   2        0.97        1.49      0.24 o
   0  11   2       37.69       38.85      0.76 o
   1  11   2       70.34       71.04      1.52 o
   2  11   2       30.07       30.90      1.07 o
   3  11   2        4.95        6.71      0.64 o
   4  11   2        0.66        0.24      0.55 o
  -4  12   2        0.75        0.94      0.56 o
  -3  12   2       13.76       13.53      0.71 o
  -2  12   2       33.86       34.36      1.07 o
  -1  12   2       44.16       53.31      1.06 o
   0  12   2      267.70      271.09      3.41 o
   1  12   2       29.61       30.13      0.99 o
   2  12   2       24.17       24.19      1.00 o
   3  12   2       34.26       33.27      1.22 o
  -4  13   2        1.39        0.99      0.60 o
  -3  13   2        0.82        0.30      0.51 o
  -2  13   2        8.98        8.96      0.75 o
  -1  13   2      151.03      133.39      1.71 o
   0  13   2        1.13        1.92      0.34 o
   1  13   2        1.84        1.53      0.31 o
   2  13   2        6.59        5.12      0.63 o
   3  13   2       11.17       11.55      0.80 o
  -4  14   2        6.40        7.72      1.23 o
  -3  14   2        8.75        9.13      0.66 o
  -2  14   2      108.69      110.43      2.19 o
  -1  14   2        0.02        0.13      0.24 o
   0  14   2        7.27        8.69      0.55 o
   1  14   2      219.09      223.10      2.93 o
   2  14   2      214.78      208.81      3.57 o
   3  14   2       21.41       20.73      1.01 o
  -3  15   2        0.00       -0.77      0.39 o
  -2  15   2       15.01       13.69      0.72 o
  -1  15   2      188.71      177.53      2.20 o
   0  15   2        7.31        6.38      0.51 o
   1  15   2       45.69       44.47      0.99 o
   2  15   2        7.31        6.81      0.70 o
   3  15   2        2.78        3.44      0.69 o
  -3  16   2        1.15       -0.12      0.66 o
  -2  16   2        0.25        0.24      0.38 o
  -1  16   2       78.53       77.49      1.50 o
   0  16   2       44.11       41.77      1.06 o
   1  16   2        1.55        1.41      0.33 o
   2  16   2       70.73       70.47      1.83 o
   3  16   2        1.13        1.43      1.19 o
  -3  17   2       54.73       58.23      3.19 o
  -2  17   2        2.56        2.06      0.45 o
  -1  17   2       18.84       18.66      0.81 o
   0  17   2      159.81      156.47      2.41 o
   1  17   2       41.80       39.75      0.96 o
   2  17   2        7.49        7.35      0.79 o
   3  17   2        4.54        5.89      0.82 o
  -3  18   2        1.93        2.29      0.62 o
  -2  18   2       72.41       69.08      1.53 o
  -1  18   2        0.01       -0.29      0.34 o
   0  18   2       34.54       30.89      1.36 o
   1  18   2        0.12        0.13      0.44 o
   2  18   2       63.92       66.85      1.88 o
  -3  19   2        2.65        3.23      0.68 o
  -2  19   2        6.41        7.65      0.65 o
  -1  19   2       32.02       35.47      1.61 o
   0  19   2       31.64       33.07      1.37 o
   1  19   2       33.39       34.74      1.93 o
   2  19   2        2.72        2.56      0.66 o
  -2  20   2        9.81       10.16      0.85 o
  -1  20   2        0.78        1.00      0.43 o
   0  20   2        4.31        5.99      0.61 o
   1  20   2       51.28       52.87      2.42 o
   2  20   2       15.51       16.50      1.16 o
  -2  21   2        2.81        2.16      0.60 o
  -1  21   2       46.25       43.12      1.66 o
   0  21   2       16.32       17.23      0.91 o
   1  21   2        6.82        7.27      0.83 o
   2  21   2       14.93       15.90      1.16 o
  -1  22   2        6.86        7.88      0.70 o
   0  22   2        0.51        0.91      0.45 o
   1  22   2        0.24        0.30      0.56 o
  -1  23   2        0.37        0.37      0.55 o
   0  23   2        0.11        0.69      0.48 o
  -3   0   3       22.04       20.60      0.77 o
  -1   0   3      190.27      195.94      2.29 o
   1   0   3      143.85      152.38      1.58 o
   3   0   3        2.50        1.50      0.66 o
  -4   1   3        9.74       10.88      1.01 o
  -3   1   3      119.80      119.23      1.32 o
  -2   1   3      365.57      381.53      2.92 o
  -1   1   3      138.71      139.00      1.20 o
   0   1   3     1397.91     1440.67      8.21 o
   1   1   3        1.68        2.19      0.15 o
   2   1   3        3.76        5.48      0.35 o
   3   1   3       20.50       22.08      0.88 o
   4   1   3        0.77        0.96      0.51 o
  -4   2   3       20.19       19.37      1.21 o
  -3   2   3       85.81       84.25      1.74 o
  -2   2   3       25.99       29.47      0.44 o
  -1   2   3      145.97      160.67      1.45 o
   0   2   3      182.96      194.78      1.25 o
   1   2   3      310.79      301.62      2.34 o
   2   2   3        1.85        2.31      0.29 o
   3   2   3       19.29       17.20      0.84 o
   4   2   3       11.95       11.07      0.82 o
  -4   3   3        1.73        2.17      0.66 o
  -3   3   3        3.41        3.61      0.32 o
  -2   3   3       18.68       21.19      0.55 o
  -1   3   3        5.77        6.73      0.26 o
   0   3   3      510.92      528.76      3.46 o
   1   3   3        0.16        0.50      0.16 o
   2   3   3       53.27       49.46      0.76 o
   3   3   3       72.25       76.92      1.58 o
   4   3   3        9.71        9.30      0.77 o
  -4   4   3        1.09        1.36      0.60 o
  -3   4   3        0.92        0.55      0.26 o
  -2   4   3      109.40      118.60      1.22 o
  -1   4   3      316.79      353.43      2.82 o
   0   4   3       10.02       10.23      0.23 o
   1   4   3        6.06        6.66      0.26 o
   2   4   3       27.11       25.95      0.56 o
   3   4   3       26.16       24.70      0.92 o
   4   4   3        0.02        0.25      0.49 o
  -4   5   3        1.62        1.60      0.60 o
  -3   5   3       23.62       24.76      0.65 o
  -2   5   3      383.97      380.26      4.78 o
  -1   5   3       36.11       43.81      0.60 o
   0   5   3       13.11       19.79      0.33 o
   1   5   3      190.99      203.44      1.93 o
   2   5   3       24.05       24.40      0.71 o
   3   5   3        1.33        1.66      0.34 o
   4   5   3        7.77        7.86      0.74 o
  -4   6   3        0.36        0.86      0.67 o
  -3   6   3       41.02       39.47      1.16 o
  -2   6   3        4.10        4.22      0.27 o
  -1   6   3      158.74      160.27      1.33 o
   0   6   3       38.28       39.43      0.55 o
   1   6   3      264.68      269.20      2.93 o
   2   6   3       66.55       68.08      1.25 o
   3   6   3        0.41       -0.01      0.32 o
   4   6   3       38.43       40.09      1.32 o
  -4   7   3       39.85       42.54      1.63 o
  -3   7   3       78.95       81.31      1.26 o
  -2   7   3        0.08        0.12      0.19 o
  -1   7   3      168.22      168.38      1.51 o
   0   7   3       57.04       64.55      0.78 o
   1   7   3       37.69       35.46      0.94 o
   2   7   3        5.12        4.27      0.35 o
   3   7   3        3.87        4.56      0.44 o
   4   7   3        1.41        1.52      0.56 o
  -4   8   3        5.05        5.71      0.84 o
  -3   8   3        1.02        1.03      0.29 o
  -2   8   3       28.02       31.64      0.67 o
  -1   8   3       74.59       68.06      0.84 o
   0   8   3        9.38        9.20      0.32 o
   1   8   3        1.21        0.55      0.31 o
   2   8   3       43.38       43.41      0.89 o
   3   8   3        0.18       -0.32      0.33 o
   4   8   3        1.49        0.61      0.53 o
  -4   9   3       42.24       41.95      1.66 o
  -3   9   3       57.50       54.17      1.02 o
  -2   9   3        6.57        6.12      0.38 o
  -1   9   3        7.73        8.46      0.32 o
   0   9   3      499.05      510.58      5.19 o
   1   9   3       54.14       59.26      1.30 o
   2   9   3        1.03        0.84      0.37 o
   3   9   3        9.36        9.01      0.57 o
   4   9   3        3.33        2.71      0.62 o
  -4  10   3       18.88       19.52      1.31 o
  -3  10   3       15.14       13.97      0.66 o
  -2  10   3      104.19      100.62      1.44 o
  -1  10   3       46.05       49.95      0.68 o
   0  10   3       10.83       11.62      0.47 o
   1  10   3       45.25       48.54      1.98 o
   2  10   3       15.48       13.82      0.83 o
   3  10   3        0.19        0.38      0.43 o
  -4  11   3        2.94        3.02      0.76 o
  -3  11   3       14.11       13.54      0.67 o
  -2  11   3      108.98      103.68      1.66 o
  -1  11   3       10.07       13.36      0.39 o
   0  11   3        3.67        3.09      0.35 o
   1  11   3      194.75      193.15      3.10 o
   2  11   3        1.06        0.86      0.44 o
   3  11   3       20.14       19.70      0.97 o
  -4  12   3        0.03       -0.43      0.59 o
  -3  12   3        8.81        7.94      0.67 o
  -2  12   3       79.86       74.32      1.76 o
  -1  12   3        6.56        9.18      0.37 o
   0  12   3        2.26        3.07      0.36 o
   1  12   3        0.20       -0.43      0.35 o
   2  12   3        0.78        0.66      0.64 o
   3  12   3        8.04        8.72      0.72 o
  -4  13   3        0.30        2.47      0.73 o
  -3  13   3        4.01        4.58      0.60 o
  -2  13   3       16.20       15.09      0.59 o
  -1  13   3        3.00        3.85      0.38 o
   0  13   3      276.29      280.43      4.03 o
   1  13   3        0.65        1.74      0.71 o
   2  13   3       58.57       56.48      1.53 o
   3  13   3       11.97       12.57      0.84 o
  -3  14   3       13.65       14.82      0.90 o
  -2  14   3       12.33       12.24      0.67 o
  -1  14   3      128.57      120.86      1.47 o
   0  14   3       21.57       21.86      0.75 o
   1  14   3        0.69        1.29      0.43 o
   2  14   3       16.52       18.13      1.08 o
   3  14   3        8.21        8.50      0.87 o
  -3  15   3       44.82       43.90      1.41 o
  -2  15   3       38.62       35.68      1.04 o
  -1  15   3       34.73       38.55      0.90 o
   0  15   3      180.01      162.95      2.42 o
   1  15   3       24.30       22.06      1.23 o
   2  15   3        0.22        0.30      0.47 o
   3  15   3       18.16       19.56      1.04 o
  -3  16   3        7.37        7.37      0.77 o
  -2  16   3       28.60       30.44      0.97 o
  -1  16   3        3.14        4.00      0.42 o
   0  16   3        1.24        1.28      0.40 o
   1  16   3        9.03        8.87      0.88 o
   2  16   3        0.47        0.24      0.50 o
   3  16   3        0.62        1.11      0.55 o
  -3  17   3        8.47        6.62      0.65 o
  -2  17   3      105.28       96.91      2.11 o
  -1  17   3      105.86       90.62      1.73 o
   0  17   3       14.50       15.45      0.77 o
   1  17   3        7.46        7.73      0.73 o
   2  17   3        7.41        7.51      0.81 o
  -3  18   3       11.27       10.82      0.90 o
  -2  18   3        5.50        6.67      0.73 o
  -1  18   3       24.00       26.13      0.96 o
   0  18   3       42.11       41.59      1.69 o
   1  18   3      122.03      117.36      2.48 o
   2  18   3        0.17        0.24      0.56 o
  -2  19   3        1.49        0.89      0.52 o
  -1  19   3        5.15        5.44      0.59 o
   0  19   3       11.24       12.88      0.77 o
   1  19   3        1.11        0.09      0.51 o
   2  19   3        2.31        2.84      0.69 o
  -2  20   3        4.59        5.05      0.71 o
  -1  20   3        0.06       -0.02      0.47 o
   0  20   3        2.15        1.93      0.47 o
   1  20   3       12.87       14.00      1.00 o
   2  20   3       22.78       26.54      1.62 o
  -2  21   3        2.28        2.31      0.59 o
  -1  21   3       14.05       14.44      1.00 o
   0  21   3       39.87       41.24      1.22 o
   1  21   3        0.84        2.15      0.62 o
  -1  22   3        1.29        1.52      0.70 o
   0  22   3        4.59        3.94      0.65 o
   1  22   3        3.38        2.94      0.71 o
   0  23   3        0.33        0.20      0.57 o
  -4   0   4       21.58       20.86      1.64 o
  -2   0   4      801.11      799.09     27.88 o
   0   0   4        6.37        6.37      0.21 o
   2   0   4       23.95       26.33      1.16 o
   4   0   4        2.47        3.09      0.84 o
  -4   1   4        9.54        8.64      0.87 o
  -3   1   4       61.22       61.94      1.08 o
  -2   1   4      410.91      428.83      3.92 o
  -1   1   4      280.18      295.47      3.41 o
   0   1   4       38.95       45.47      0.39 o
   1   1   4      408.78      416.57      2.90 o
   2   1   4        2.06        1.42      0.28 o
   3   1   4        2.05        1.93      0.63 o
   4   1   4        0.32       -0.83      0.44 o
  -4   2   4       15.08       14.58      1.19 o
  -3   2   4        3.81        2.90      0.33 o
  -2   2   4        4.47        5.44      0.21 o
  -1   2   4      369.33      407.85      4.58 o
   0   2   4      171.21      177.82      1.15 o
   1   2   4        2.81        2.82      0.28 o
   2   2   4        7.28        6.46      0.37 o
   3   2   4        0.28        0.56      0.42 o
   4   2   4        1.02        1.33      0.54 o
  -4   3   4        6.14        7.12      1.68 o
  -3   3   4       24.43       24.78      0.62 o
  -2   3   4       30.90       29.42      0.45 o
  -1   3   4      281.27      276.27      2.82 o
   0   3   4      300.22      331.09      2.25 o
   1   3   4       38.30       47.71      0.59 o
   2   3   4       38.62       38.91      0.76 o
   3   3   4        3.06        2.59      0.54 o
   4   3   4        1.12        1.39      0.57 o
  -4   4   4        2.41        1.68      0.60 o
  -3   4   4        1.84        2.45      0.30 o
  -2   4   4        6.49        7.32      0.26 o
  -1   4   4      932.98      992.44      8.10 o
   0   4   4       66.25       69.63      0.67 o
   1   4   4       63.43       61.44      0.93 o
   2   4   4       12.59       10.83      0.44 o
   3   4   4        5.81        7.10      0.64 o
   4   4   4        6.20        6.99      0.75 o
  -4   5   4        9.55       10.09      0.92 o
  -3   5   4        3.78        4.44      0.34 o
  -2   5   4       37.00       37.22      0.59 o
  -1   5   4      134.75      119.32      2.23 o
   0   5   4        1.22        1.87      0.17 o
   1   5   4       32.85       35.14      0.53 o
   2   5   4        0.47        0.24      0.25 o
   3   5   4        3.25        3.05      0.49 o
   4   5   4        2.71        3.28      0.62 o
  -4   6   4       36.10       37.28      1.50 o
  -3   6   4       42.36       44.57      0.84 o
  -2   6   4      257.47      265.78      2.62 o
  -1   6   4       50.81       47.06      0.58 o
   0   6   4        5.73        7.44      0.34 o
   1   6   4        2.73        2.73      0.23 o
   2   6   4       83.90       84.78      1.20 o
   3   6   4        1.31        0.62      0.43 o
  -4   7   4        6.49        6.29      1.97 o
  -3   7   4        4.79        5.53      0.46 o
  -2   7   4        1.97        2.78      0.24 o
  -1   7   4        0.57        0.40      0.15 o
   0   7   4      131.10      136.95      1.40 o
   1   7   4       24.47       18.74      0.67 o
   2   7   4        5.39        5.99      0.39 o
   3   7   4        4.73        4.73      0.56 o
  -4   8   4       13.35       12.86      1.07 o
  -3   8   4      143.58      140.70      2.08 o
  -2   8   4       11.28        9.66      0.37 o
  -1   8   4        4.37        5.07      0.25 o
   0   8   4        5.75        4.85      0.46 o
   1   8   4       34.61       35.75      0.80 o
   2   8   4        0.95        0.49      0.32 o
   3   8   4        7.50        7.78      0.90 o
  -4   9   4       10.41       11.11      1.02 o
  -3   9   4       27.56       26.64      1.31 o
  -2   9   4        7.92        7.56      0.40 o
  -1   9   4        3.08        3.92      0.25 o
   0   9   4        8.80        9.95      0.39 o
   1   9   4       27.25       27.94      0.67 o
   2   9   4        4.81        5.01      0.43 o
   3   9   4        5.69        4.47      0.61 o
  -4  10   4       37.13       40.30      1.66 o
  -3  10   4       86.38       82.19      1.75 o
  -2  10   4       90.72       81.85      1.39 o
  -1  10   4        3.81        3.94      0.28 o
   0  10   4       44.29       41.82      0.82 o
   1  10   4       23.36       24.73      0.95 o
   2  10   4       85.47       89.30      1.76 o
   3  10   4        0.63        0.98      0.45 o
  -4  11   4        1.49        1.15      0.68 o
  -3  11   4       63.22       61.43      1.50 o
  -2  11   4       33.70       26.76      0.71 o
  -1  11   4       28.37       29.67      0.60 o
   0  11   4        6.24        9.50      0.46 o
   1  11   4        2.26        1.97      0.43 o
   2  11   4       11.65       10.50      0.68 o
   3  11   4        1.52        0.99      0.49 o
  -4  12   4       22.95       23.71      3.24 o
  -3  12   4       18.91       19.67      0.96 o
  -2  12   4        0.29        0.75      0.31 o
  -1  12   4      408.15      378.71      4.05 o
   0  12   4        8.48        8.03      0.60 o
   1  12   4       46.13       47.19      1.29 o
   2  12   4        8.74        8.77      0.76 o
   3  12   4       13.67       14.75      0.90 o
  -4  13   4        5.46        5.63      0.91 o
  -3  13   4        4.21        4.98      0.75 o
  -2  13   4       62.41       54.25      1.06 o
  -1  13   4        7.90        6.85      0.49 o
   0  13   4       30.74       29.04      0.86 o
   1  13   4      218.64      218.27      3.55 o
   2  13   4        0.25       -0.07      0.43 o
   3  13   4        1.77        1.77      0.54 o
  -3  14   4        2.65        1.78      0.68 o
  -2  14   4       32.30       30.44      0.97 o
  -1  14   4       28.15       24.46      0.91 o
   0  14   4       48.45       44.82      1.09 o
   1  14   4        5.34        5.54      0.62 o
   2  14   4       10.60       11.13      0.87 o
   3  14   4        2.53        2.47      0.60 o
  -3  15   4        1.43        1.51      0.56 o
  -2  15   4       52.78       48.26      1.32 o
  -1  15   4      114.09      111.73      1.87 o
   0  15   4      163.68      155.09      2.51 o
   1  15   4       27.31       26.61      1.07 o
   2  15   4        0.85        0.30      0.49 o
  -3  16   4        1.53        2.16      0.57 o
  -2  16   4       59.53       55.35      1.32 o
  -1  16   4       36.88       33.96      1.09 o
   0  16   4       38.12       32.54      0.97 o
   1  16   4       14.23       16.03      1.00 o
   2  16   4       22.16       23.25      1.17 o
  -3  17   4        5.53        7.23      0.78 o
  -2  17   4       43.69       39.93      1.17 o
  -1  17   4       23.97       25.78      1.07 o
   0  17   4       32.13       32.56      1.01 o
   1  17   4        2.48        3.87      0.69 o
   2  17   4        0.62        1.12      0.59 o
  -3  18   4        0.92        0.52      0.54 o
  -2  18   4        4.80        5.05      0.60 o
  -1  18   4       73.09       63.18      2.30 o
   0  18   4        3.05        2.44      0.52 o
   1  18   4       23.18       23.20      2.00 o
   2  18   4       15.24       17.23      1.13 o
  -2  19   4        3.39        4.77      0.84 o
  -1  19   4        5.62        6.20      0.87 o
   0  19   4        0.58        1.32      0.50 o
   1  19   4        0.21       -0.14      0.48 o
  -2  20   4        0.00        0.86      0.66 o
  -1  20   4        2.78        0.81      0.68 o
   0  20   4        0.67        1.07      0.47 o
   1  20   4        4.49        5.30      1.04 o
  -1  21   4        0.76       -0.06      0.60 o
   0  21   4        0.31        0.01      0.51 o
   1  21   4        3.96        6.29      0.97 o
  -1  22   4        0.14        0.52      0.97 o
   0  22   4        7.17        6.55      0.77 o
  -3   0   5      108.05      107.51      3.20 o
  -1   0   5     1681.24     1761.45     26.71 o
   1   0   5      120.31      121.71      1.73 o
   3   0   5        0.60        0.77      0.63 o
  -4   1   5       19.47       19.15      1.16 o
  -3   1   5       29.56       31.80      1.13 o
  -2   1   5      129.90      129.60      1.48 o
  -1   1   5      142.27      140.25      1.47 o
   0   1   5        2.21        1.89      0.20 o
   1   1   5       58.58       60.53      0.88 o
   2   1   5       66.96       67.24      1.16 o
   3   1   5        6.55        6.55      0.62 o
  -4   2   5       38.72       42.53      1.90 o
  -3   2   5       73.82       71.51      1.71 o
  -2   2   5        2.07        2.64      0.24 o
  -1   2   5       79.70       80.58      1.02 o
   0   2   5       22.45       25.94      0.37 o
   1   2   5       44.39       44.92      0.69 o
   2   2   5        1.07        1.15      0.31 o
   3   2   5        0.07        0.19      0.40 o
  -4   3   5       44.27       47.39      1.63 o
  -3   3   5        2.59        1.77      0.39 o
  -2   3   5        2.15        1.56      0.21 o
  -1   3   5       47.30       49.79      0.97 o
   0   3   5     1412.98     1438.14     10.82 o
   1   3   5       80.93       84.78      1.00 o
   2   3   5        0.00       -0.41      0.35 o
   3   3   5        1.58        0.91      0.44 o
  -4   4   5       14.60       14.37      1.03 o
  -3   4   5      108.20      105.75      3.94 o
  -2   4   5       55.84       56.17      0.74 o
  -1   4   5       58.29       56.47      0.64 o
   0   4   5       17.46       15.64      0.49 o
   1   4   5        8.25        9.41      0.35 o
   2   4   5       46.08       45.68      0.96 o
   3   4   5       12.84       13.69      0.82 o
  -4   5   5        0.01        0.01      0.67 o
  -3   5   5      125.68      127.52      2.20 o
  -2   5   5        0.48        0.47      0.16 o
  -1   5   5      128.19      131.55      1.29 o
   0   5   5       51.79       52.12      0.68 o
   1   5   5       23.50       24.49      0.52 o
   2   5   5        0.03       -0.10      0.28 o
   3   5   5        0.46        0.65      0.45 o
  -4   6   5        3.67        2.50      0.63 o
  -3   6   5        4.94        4.15      0.47 o
  -2   6   5       35.49       35.92      0.78 o
  -1   6   5        5.96        6.46      0.34 o
   0   6   5        0.36        0.45      0.19 o
   1   6   5       12.04       11.90      0.44 o
   2   6   5        4.41        5.03      0.41 o
   3   6   5        9.51        8.85      0.70 o
  -4   7   5       24.09       25.60      1.31 o
  -3   7   5       10.34       11.55      0.68 o
  -2   7   5      157.99      167.68      2.00 o
  -1   7   5       49.62       47.32      0.71 o
   0   7   5        4.53        4.75      0.27 o
   1   7   5       26.34       27.83      0.63 o
   2   7   5        0.78        0.90      0.31 o
   3   7   5        8.86        8.72      0.71 o
  -4   8   5       18.17       18.34      1.18 o
  -3   8   5       16.00       16.32      0.83 o
  -2   8   5       47.86       46.55      1.73 o
  -1   8   5       40.18       36.03      0.50 o
   0   8   5        3.98        3.90      0.27 o
   1   8   5        1.02        0.39      0.22 o
   2   8   5        9.60        9.57      0.54 o
   3   8   5        2.31        2.18      0.52 o
  -4   9   5        0.82        0.57      0.60 o
  -3   9   5        0.10        0.68      0.41 o
  -2   9   5      369.95      343.59      4.25 o
  -1   9   5       15.91       14.83      0.41 o
   0   9   5        4.25        4.38      0.31 o
   1   9   5       31.50       31.30      0.68 o
   2   9   5        5.10        4.56      0.45 o
   3   9   5       14.37       14.70      0.87 o
  -4  10   5       10.66       12.99      1.07 o
  -3  10   5       16.50       18.41      1.13 o
  -2  10   5       18.43       17.30      0.72 o
  -1  10   5        0.66        0.52      0.20 o
   0  10   5        5.92        7.61      0.39 o
   1  10   5        0.26        0.40      0.33 o
   2  10   5        2.81        2.79      0.42 o
   3  10   5       17.06       15.71      0.91 o
  -4  11   5        0.50        0.38      0.59 o
  -3  11   5      161.02      161.59      3.53 o
  -2  11   5       63.21       58.30      1.66 o
  -1  11   5       67.52       56.29      0.99 o
   0  11   5      109.75       99.69      1.47 o
   1  11   5       52.70       51.02      1.30 o
   2  11   5        5.31        6.49      0.54 o
   3  11   5        1.22        1.26      0.52 o
  -3  12   5        5.99        5.76      0.78 o
  -2  12   5       60.71       59.29      1.28 o
  -1  12   5      157.58      142.22      1.89 o
   0  12   5       37.16       37.64      1.17 o
   1  12   5       17.09       17.51      0.79 o
   2  12   5       87.16       88.19      1.55 o
   3  12   5        3.43        2.87      0.74 o
  -3  13   5        8.38        8.68      0.77 o
  -2  13   5      111.00      102.63      1.81 o
  -1  13   5        3.48        3.72      0.51 o
   0  13   5      257.90      238.18      2.97 o
   1  13   5       14.91       14.25      0.74 o
   2  13   5       31.76       32.73      0.97 o
  -3  14   5       14.48       15.71      0.96 o
  -2  14   5        3.82        4.68      0.62 o
  -1  14   5       68.81       65.21      1.48 o
   0  14   5        8.80        8.71      0.55 o
   1  14   5       33.09       29.93      1.88 o
   2  14   5        2.92        2.43      0.49 o
  -3  15   5        0.02        0.34      0.50 o
  -2  15   5        0.29       -0.01      0.47 o
  -1  15   5       97.74       82.19      1.62 o
   0  15   5       53.27       57.97      1.52 o
   1  15   5      118.51      113.97      2.35 o
   2  15   5        3.83        4.06      1.03 o
  -3  16   5        0.07        0.75      0.51 o
  -2  16   5        0.33        0.25      0.54 o
  -1  16   5       90.57       85.52      1.69 o
   0  16   5        0.68        1.21      0.55 o
   1  16   5        2.39        2.90      1.75 o
   2  16   5        4.55        2.95      0.66 o
  -2  17   5        0.39        1.29      0.56 o
  -1  17   5        0.57        0.52      0.42 o
   0  17   5        5.15        4.35      0.62 o
   1  17   5        1.16        0.93      0.63 o
   2  17   5        4.95        4.09      0.97 o
  -2  18   5        4.08        3.13      0.64 o
  -1  18   5        0.01        0.18      0.62 o
   0  18   5        4.80        5.38      0.69 o
   1  18   5        0.06        0.22      0.58 o
  -2  19   5        0.74        0.72      0.61 o
  -1  19   5        6.40        8.54      0.78 o
   0  19   5       57.64       52.86      1.59 o
   1  19   5        1.04        0.69      0.68 o
  -1  20   5       11.28       13.20      1.21 o
   0  20   5        2.61        3.47      0.65 o
   0  21   5        0.68       -0.07      0.97 o
  -4   0   6       15.30       18.33      1.56 o
  -2   0   6        0.28        0.77      0.37 o
   0   0   6       21.21       18.99      0.71 o
   2   0   6       50.21       50.88      1.86 o
  -4   1   6        0.85       -0.32      0.50 o
  -3   1   6        0.88        0.47      0.39 o
  -2   1   6      244.63      241.56      2.51 o
  -1   1   6      221.13      222.21      2.23 o
   0   1   6      218.54      214.79      1.86 o
   1   1   6       12.30       13.13      0.44 o
   2   1   6       24.12       25.50      0.76 o
   3   1   6       11.95       11.91      1.46 o
  -4   2   6       18.30       17.74      1.08 o
  -3   2   6      150.24      156.47      2.95 o
  -2   2   6        4.75        4.17      0.27 o
  -1   2   6        3.39        3.41      0.23 o
   0   2   6      152.68      155.93      1.49 o
   1   2   6       72.74       75.17      1.17 o
   2   2   6       21.41       21.96      0.98 o
   3   2   6        2.84        3.01      0.54 o
  -4   3   6        0.04        0.04      0.47 o
  -3   3   6       17.47       17.48      1.43 o
  -2   3   6       35.70       37.53      0.61 o
  -1   3   6        0.14        0.65      0.19 o
   0   3   6      152.83      148.61      1.95 o
   1   3   6      142.54      142.01      1.64 o
   2   3   6        0.46        0.40      0.41 o
   3   3   6        3.68        3.36      0.86 o
  -4   4   6        7.07        6.12      0.74 o
  -3   4   6       47.42       45.81      1.56 o
  -2   4   6      597.90      578.03      6.46 o
  -1   4   6        2.68        2.99      0.17 o
   0   4   6        0.13       -0.28      0.14 o
   1   4   6      181.22      187.49      2.14 o
   2   4   6        1.66        1.51      0.35 o
   3   4   6        3.36        3.31      0.66 o
  -4   5   6       16.37       17.97      1.10 o
  -3   5   6       10.32        9.86      0.61 o
  -2   5   6        3.66        2.66      0.26 o
  -1   5   6      171.41      170.92      1.49 o
   0   5   6        4.20        3.58      0.23 o
   1   5   6       10.77       10.87      0.44 o
   2   5   6        5.38        5.12      0.43 o
   3   5   6        2.88        1.90      0.58 o
  -4   6   6        1.26        0.50      0.55 o
  -3   6   6       62.76       60.80      2.18 o
  -2   6   6       46.13       42.32      0.90 o
  -1   6   6       79.40       84.09      0.94 o
   0   6   6       27.69       30.12      0.53 o
   1   6   6       17.20       16.01      0.54 o
   2   6   6       26.59       26.27      1.17 o
   3   6   6        0.26       -0.65      0.48 o
  -4   7   6        0.45        0.95      0.57 o
  -3   7   6       32.45       32.49      1.04 o
  -2   7   6        0.84        0.36      0.38 o
  -1   7   6      135.46      116.90      1.40 o
   0   7   6        0.15        0.40      0.18 o
   1   7   6        7.37        8.68      0.47 o
   2   7   6        0.05        0.16      0.33 o
   3   7   6        2.14        1.93      0.60 o
  -4   8   6        0.24       -0.42      0.55 o
  -3   8   6       10.47       12.22      0.72 o
  -2   8   6       12.05        9.99      0.74 o
  -1   8   6      358.24      352.29      3.73 o
   0   8   6       44.29       38.83      0.78 o
   1   8   6        2.69        2.18      0.34 o
   2   8   6        4.08        4.64      0.50 o
   3   8   6        8.65        8.57      0.86 o
  -4   9   6        0.29        0.50      0.57 o
  -3   9   6        6.75        7.81      0.63 o
  -2   9   6       16.18       12.57      1.27 o
  -1   9   6        0.04        0.27      0.54 o
   0   9   6        0.32        0.70      0.31 o
   1   9   6        0.67        0.68      0.30 o
   2   9   6        0.74        0.53      0.43 o
   3   9   6        0.64       -0.46      0.52 o
  -3  10   6        0.03       -0.48      0.64 o
  -2  10   6       44.36       42.15      1.23 o
  -1  10   6      135.75      122.18      1.91 o
   0  10   6       25.29       24.84      0.79 o
   1  10   6        6.62        6.50      0.52 o
   2  10   6       26.24       25.66      0.90 o
  -3  11   6        9.61        9.64      0.76 o
  -2  11   6       71.55       67.20      1.62 o
  -1  11   6        3.95        4.77      0.46 o
   0  11   6       13.63       15.18      0.89 o
   1  11   6       14.08       14.64      0.73 o
   2  11   6       12.09       13.83      0.84 o
  -3  12   6        6.25        7.67      0.72 o
  -2  12   6       87.49       90.50      2.40 o
  -1  12   6        0.18        0.34      0.35 o
   0  12   6       70.74       65.97      1.37 o
   1  12   6       85.90       81.07      1.85 o
   2  12   6        0.08        0.08      0.45 o
  -3  13   6        3.99        4.27      0.83 o
  -2  13   6        4.13        2.96      0.54 o
  -1  13   6       83.23       75.42      2.57 o
   0  13   6       71.59       70.88      1.47 o
   1  13   6       38.36       36.29      1.25 o
   2  13   6        2.28        2.34      0.50 o
  -3  14   6        5.33        6.83      0.73 o
  -2  14   6        0.18        0.17      0.46 o
  -1  14   6       77.33       70.72      1.73 o
   0  14   6       51.54       48.54      1.85 o
   1  14   6        8.79        8.32      0.76 o
   2  14   6       37.33       35.79      1.33 o
  -3  15   6        5.52        6.49      1.53 o
  -2  15   6        8.14       10.43      0.83 o
  -1  15   6        8.92        9.72      0.67 o
   0  15   6      108.86      101.29      1.89 o
   1  15   6       26.91       28.84      1.17 o
   2  15   6        0.00        0.13      0.51 o
  -2  16   6        8.08        9.18      0.84 o
  -1  16   6        0.26        0.25      0.38 o
   0  16   6       13.66       12.34      1.05 o
   1  16   6        7.74        7.19      0.77 o
  -2  17   6       14.25       17.32      1.09 o
  -1  17   6        0.15       -0.39      0.40 o
   0  17   6        0.07       -0.24      0.44 o
   1  17   6        1.16        1.31      0.57 o
  -2  18   6        2.78        2.70      0.63 o
  -1  18   6        0.15        0.03      0.41 o
   0  18   6       16.52       17.13      0.93 o
   1  18   6       13.74       12.61      0.97 o
  -1  19   6        0.15        0.06      0.45 o
   0  19   6       16.09       16.29      0.93 o
  -3   0   7        6.57        5.22      0.67 o
  -1   0   7      210.65      205.20      4.77 o
   1   0   7        3.95        3.64      0.63 o
   3   0   7        1.97        1.86      1.04 o
  -4   1   7        0.08        0.34      0.47 o
  -3   1   7       18.29       15.02      0.74 o
  -2   1   7       25.74       21.32      1.16 o
  -1   1   7       67.15       59.67      0.85 o
   0   1   7      122.92      122.53      1.47 o
   1   1   7        7.69        8.06      0.78 o
   2   1   7        9.39        8.78      0.87 o
  -4   2   7        0.40        0.55      0.50 o
  -3   2   7        9.29        9.31      0.89 o
  -2   2   7        1.91        1.38      0.27 o
  -1   2   7        5.48        5.09      0.30 o
   0   2   7       79.47       78.90      1.17 o
   1   2   7      107.37      106.07      2.01 o
   2   2   7        0.47        0.32      0.43 o
  -4   3   7        1.44        0.71      0.53 o
  -3   3   7        0.52        0.67      0.31 o
  -2   3   7      119.21      109.45      1.65 o
  -1   3   7      268.23      252.58      2.76 o
   0   3   7        6.13        5.81      0.37 o
   1   3   7        3.01        3.33      0.47 o
   2   3   7        1.03        1.95      0.49 o
  -4   4   7        1.63        2.53      0.60 o
  -3   4   7       13.14       14.00      0.68 o
  -2   4   7        2.49        2.16      0.32 o
  -1   4   7       62.27       54.80      1.06 o
   0   4   7       22.53       21.27      0.72 o
   1   4   7       63.80       60.47      1.42 o
   2   4   7       11.97       11.84      1.44 o
  -4   5   7        6.91        7.07      0.76 o
  -3   5   7        1.22        1.84      0.40 o
  -2   5   7        0.01       -0.03      0.26 o
  -1   5   7      259.56      233.65      2.31 o
   0   5   7       57.96       58.82      1.34 o
   1   5   7        0.67        0.68      0.40 o
   2   5   7       51.17       52.11      1.43 o
  -4   6   7        3.66        2.97      0.63 o
  -3   6   7        1.96        3.92      0.44 o
  -2   6   7       87.89       78.02      1.13 o
  -1   6   7       16.25       18.37      0.52 o
   0   6   7      106.90       96.44      1.57 o
   1   6   7        0.51        0.56      0.40 o
   2   6   7        2.23        2.33      0.53 o
  -3   7   7        4.69        4.50      0.48 o
  -2   7   7       16.82       15.14      0.64 o
  -1   7   7        5.62        7.53      0.38 o
   0   7   7      237.31      220.02      2.93 o
   1   7   7       14.27       14.41      0.85 o
   2   7   7        6.58        6.21      0.66 o
  -3   8   7        0.76        1.10      0.35 o
  -2   8   7       12.47       13.49      0.60 o
  -1   8   7        1.74        2.46      0.27 o
   0   8   7       14.84       13.81      0.77 o
   1   8   7       18.67       16.92      0.87 o
   2   8   7        0.15        0.40      0.44 o
  -3   9   7        0.85        0.38      0.34 o
  -2   9   7       24.40       26.23      1.01 o
  -1   9   7       85.53       75.41      1.36 o
   0   9   7       58.72       57.66      1.23 o
   1   9   7        0.03       -0.01      0.37 o
   2   9   7        0.35        0.22      0.95 o
  -3  10   7        1.46        2.35      0.43 o
  -2  10   7        5.16        6.01      0.63 o
  -1  10   7        0.18       -0.01      0.29 o
   0  10   7        0.23        0.57      0.33 o
   1  10   7        1.34        1.04      0.46 o
   2  10   7        0.00       -0.02      0.49 o
  -3  11   7        1.62        1.86      0.66 o
  -2  11   7        0.33        0.74      0.46 o
  -1  11   7       25.05       28.55      0.87 o
   0  11   7        1.95        2.63      0.43 o
   1  11   7       18.66       20.64      1.00 o
   2  11   7        7.20        7.71      0.76 o
  -3  12   7        5.99        8.03      0.77 o
  -2  12   7        5.68        5.81      0.66 o
  -1  12   7       25.98       25.67      1.13 o
   0  12   7       10.72        9.15      0.64 o
   1  12   7        0.00       -0.66      0.40 o
   2  12   7       18.41       18.09      1.04 o
  -3  13   7        8.21        8.77      0.94 o
  -2  13   7       12.51       14.65      0.94 o
  -1  13   7       22.00       24.66      0.87 o
   0  13   7        0.05        0.28      0.38 o
   1  13   7        0.69        0.71      0.46 o
  -2  14   7        2.30        2.45      0.60 o
  -1  14   7        0.02       -0.14      0.35 o
   0  14   7       13.50       11.48      0.72 o
   1  14   7       73.58       72.55      1.86 o
  -2  15   7        3.24        5.35      0.71 o
  -1  15   7        0.04        0.59      0.41 o
   0  15   7       35.04       37.50      1.22 o
   1  15   7        2.75        2.60      0.58 o
  -2  16   7        5.01        6.14      0.92 o
  -1  16   7       49.98       56.46      1.41 o
   0  16   7        3.59        4.03      0.54 o
   1  16   7        3.70        2.01      0.74 o
  -1  17   7        5.88        6.85      0.65 o
   0  17   7        0.59       -0.30      0.54 o
  -2   0   8       72.65       61.91      2.46 o
   0   0   8      145.99      150.92      3.85 o
   2   0   8       41.80       47.76      2.46 o
  -2   1   8        0.19        0.33      0.39 o
  -1   1   8        0.16       -0.18      0.25 o
   0   1   8        0.28        0.25      0.27 o
   1   1   8        3.71        3.50      0.51 o
   2   1   8        0.19        0.15      0.58 o
  -3   2   8        2.58        2.61      0.89 o
  -2   2   8       12.35       15.97      0.84 o
  -1   2   8       35.20       33.87      0.79 o
   0   2   8       39.49       37.60      0.79 o
   1   2   8       95.04       98.03      1.96 o
   2   2   8        0.38       -0.22      0.63 o
  -3   3   8        2.35        2.05      0.47 o
  -2   3   8        4.97        6.19      0.39 o
  -1   3   8        3.80        4.74      0.37 o
   0   3   8       33.02       30.64      0.81 o
   1   3   8        1.57        1.29      0.46 o
   2   3   8       23.62       27.37      1.15 o
  -3   4   8        8.55       10.82      0.69 o
  -2   4   8        0.80        0.72      0.28 o
  -1   4   8        6.94        6.40      0.43 o
   0   4   8       43.78       42.14      0.95 o
   1   4   8        2.99        3.54      0.52 o
   2   4   8        5.89        6.71      0.72 o
  -3   5   8       29.99       32.22      1.64 o
  -2   5   8        0.11        0.33      0.29 o
  -1   5   8       13.93       10.42      0.53 o
   0   5   8       10.69        8.90      0.52 o
   1   5   8        6.60        6.73      0.63 o
   2   5   8       13.12       14.28      0.90 o
  -3   6   8        2.10        1.62      0.56 o
  -2   6   8        0.08       -0.07      0.30 o
  -1   6   8        1.10        0.86      0.27 o
   0   6   8       85.30       86.15      1.70 o
   1   6   8       76.67       79.89      1.76 o
   2   6   8        1.10        1.14      0.52 o
  -3   7   8        1.98        2.06      0.52 o
  -2   7   8        3.69        4.55      0.53 o
  -1   7   8       16.16       13.66      0.67 o
   0   7   8        6.65        7.02      0.51 o
   1   7   8        3.16        3.85      0.54 o
   2   7   8        3.87        3.83      0.61 o
  -3   8   8        1.81        0.69      0.47 o
  -2   8   8        0.71        1.72      0.44 o
  -1   8   8       18.44       17.52      0.65 o
   0   8   8        1.74        0.79      0.35 o
   1   8   8       55.08       56.42      1.50 o
  -3   9   8        8.34       11.10      0.98 o
  -2   9   8        0.94        1.75      0.46 o
  -1   9   8       13.76       15.65      0.65 o
   0   9   8        9.20        7.80      0.54 o
   1   9   8        5.65        7.48      0.81 o
  -3  10   8        9.18       11.52      1.02 o
  -2  10   8        0.10        0.47      0.44 o
  -1  10   8        6.17        7.49      0.52 o
   0  10   8       44.79       49.48      1.81 o
   1  10   8        0.22        1.34      0.47 o
  -2  11   8        6.54        8.18      0.74 o
  -1  11   8        3.82        5.06      0.50 o
   0  11   8        0.82        0.46      0.38 o
   1  11   8        2.60        2.62      0.53 o
  -2  12   8        4.31        5.23      0.65 o
  -1  12   8        0.65        1.29      0.38 o
   0  12   8        7.45        8.14      0.63 o
   1  12   8        0.23       -0.01      0.51 o
  -2  13   8        7.37        9.05      0.81 o
  -1  13   8        0.00       -0.22      0.36 o
   0  13   8        2.27        3.41      0.57 o
   1  13   8        0.13        0.23      0.49 o
  -2  14   8       21.00       21.20      1.37 o
  -1  14   8        3.48        3.24      0.48 o
   0  14   8       10.88        9.79      0.70 o
  -1  15   8        0.32        0.13      0.45 o
   0  15   8        7.00        7.82      0.77 o
  -3   0   9        2.51        2.53      0.97 o
  -1   0   9       42.85       43.43      2.09 o
   1   0   9       28.03       28.68      1.79 o
  -3   1   9        0.12        0.32      0.52 o
  -2   1   9        0.06        0.44      0.50 o
  -1   1   9        0.02        0.70      0.43 o
   0   1   9        5.57        6.29      0.47 o
   1   1   9        2.13        1.59      0.55 o
  -3   2   9        5.85        5.70      0.82 o
  -2   2   9        1.74        0.81      0.93 o
  -1   2   9       26.43       28.82      0.77 o
   0   2   9        8.27        8.16      0.50 o
   1   2   9       10.93        9.29      0.76 o
  -3   3   9       16.79       18.24      1.21 o
  -2   3   9       19.94       24.41      1.26 o
  -1   3   9        0.38        0.79      0.52 o
   0   3   9        3.32        3.04      0.38 o
   1   3   9        3.95        4.75      0.58 o
  -3   4   9        0.60        0.07      0.82 o
  -2   4   9       32.31       36.34      1.58 o
  -1   4   9        0.17        0.39      0.39 o
   0   4   9        1.18        0.57      0.32 o
   1   4   9        2.96        2.99      0.52 o
  -3   5   9        4.56        4.82      1.30 o
  -2   5   9       18.02       18.75      1.31 o
  -1   5   9        0.24        0.50      0.35 o
   0   5   9        0.37        0.69      0.32 o
   1   5   9       13.87       15.35      1.49 o
  -2   6   9        1.06        0.86      0.63 o
  -1   6   9        0.17        1.65      0.44 o
   0   6   9        0.78        0.87      0.34 o
   1   6   9        3.55        3.85      0.55 o
  -2   7   9        0.88        0.38      0.40 o
  -1   7   9        0.38        0.73      0.42 o
   0   7   9        0.92        1.56      0.40 o
   1   7   9        8.23        9.41      0.76 o
  -2   8   9        0.11        1.07      1.01 o
  -1   8   9        0.46        0.49      0.42 o
   0   8   9        6.04        5.46      0.50 o
   1   8   9        2.48        2.08      0.50 o
  -2   9   9        6.66        7.52      0.71 o
  -1   9   9        0.03       -0.25      0.43 o
   0   9   9        1.00        1.20      0.41 o
  -2  10   9        1.85        1.16      0.50 o
  -1  10   9       11.08       13.60      0.91 o
   0  10   9        1.30        2.55      0.56 o
  -1  11   9        0.31        0.47      0.48 o
   0  11   9        0.71        0.89      0.55 o
  -1  12   9        9.13       10.41      1.56 o
  -2   0  10        0.55        1.34      0.82 o
   0   0  10       39.70       43.29      1.86 o
  -2   1  10        7.13        8.34      1.27 o
  -1   1  10        0.23        1.04      0.89 o
   0   1  10        0.09       -0.26      0.42 o
  -2   2  10       13.47       13.34      1.56 o
  -1   2  10       15.63       21.66      1.37 o
   0   2  10        3.78        2.44      0.45 o
  -2   3  10        0.03       -0.33      0.57 o
  -1   3  10       30.36       34.14      1.86 o
   0   3  10        4.55        4.92      0.47 o
  -2   4  10        3.46        4.13      0.82 o
  -1   4  10        5.59        5.11      0.87 o
   0   4  10        0.00       -0.45      0.46 o
  -1   5  10        0.16        0.23      0.63 o
   0   5  10        0.30        0.76      0.45 o
  -1   6  10        0.64        0.81      1.01 o
  -1   7  10        1.26        0.45      0.66 o
 
